# Supplementary material for: A new species of Polyneura Westwood, 1842 from Yunnan, China (Hemiptera, Cicadidae, Cicadinae)
Source: Biodivers Data J. 2022 Jun 2;10:e84554. doi: 10.3897/BDJ.10.e84554 (PMC9848499; doi:10.3897/BDJ.10.e84554)
Supplement: XML Treatment for Polyneura guoliangi [file BDJ.10.e84554-treatment1.xml]

<!DOCTYPE tp:taxon-treatment
  PUBLIC "-//TaxonX//DTD Taxonomic Treatment Publishing DTD v0 20100105//EN" "tax-treatment-NSO.dtd">
<tp:taxon-treatment xmlns:tp="http://www.plazi.org/taxpub"><tp:treatment-meta><mixed-citation publication-type="journal"><person-group><name><surname>Wang</surname><given-names>Cheng-Bin</given-names></name><name><surname>Liu</surname><given-names>Peng-Yu</given-names></name></person-group><article-title>A new species of <italic><tp:taxon-name><tp:taxon-name-part taxon-name-part-type="genus" reg="Polyneura">Polyneura</tp:taxon-name-part></tp:taxon-name></italic> Westwood, 1842 from Yunnan, China (<tp:taxon-name><tp:taxon-name-part taxon-name-part-type="order">Hemiptera</tp:taxon-name-part></tp:taxon-name>, <tp:taxon-name><tp:taxon-name-part taxon-name-part-type="family">Cicadidae</tp:taxon-name-part></tp:taxon-name>, <tp:taxon-name><tp:taxon-name-part taxon-name-part-type="subfamily">Cicadinae</tp:taxon-name-part></tp:taxon-name>)</article-title><source>Biodivers Data J</source><day>02</day><month>06</month><year>2022</year><volume>10</volume><pub-id pub-id-type="doi">10.3897/BDJ.10.e84554</pub-id></mixed-citation></tp:treatment-meta><tp:nomenclature><tp:taxon-name>
            <object-id xmlns:xlink="http://www.w3.org/1999/xlink" content-type="arpha" xlink:type="simple">B245A11E-F87C-54DE-9CD0-E03CEECD135E</object-id>
            <tp:taxon-name-part taxon-name-part-type="genus">Polyneura</tp:taxon-name-part>
            <tp:taxon-name-part taxon-name-part-type="species">guoliangi</tp:taxon-name-part>
            <object-id xmlns:xlink="http://www.w3.org/1999/xlink" content-type="zoobank" xlink:type="simple" object-id-type="ZooBank">F6C6DFD3-A199-4603-B8DA-368ED892B4D6</object-id>
          </tp:taxon-name><tp:taxon-authority>Wang &amp; Liu</tp:taxon-authority><tp:taxon-status xmlns:xlink="http://www.w3.org/1999/xlink" xlink:type="simple">sp. n.</tp:taxon-status></tp:nomenclature><tp:treatment-sec sec-type="materials"><title>Materials</title><list list-type="alpha-lower" list-content="occurrences"><list-item><p><bold>Type status:</bold> <named-content xmlns:xlink="http://www.w3.org/1999/xlink" content-type="dwc:typeStatus" xlink:type="simple">Holotype</named-content>. <bold>Occurrence:</bold> recordedBy: <named-content xmlns:xlink="http://www.w3.org/1999/xlink" content-type="dwc:recordedBy" xlink:type="simple">Liang Guo</named-content>; sex: <named-content xmlns:xlink="http://www.w3.org/1999/xlink" content-type="dwc:sex" xlink:type="simple">male</named-content>; <bold>Taxon:</bold> scientificName: <named-content xmlns:xlink="http://www.w3.org/1999/xlink" content-type="dwc:scientificName" xlink:type="simple"><italic><tp:taxon-name><tp:taxon-name-part taxon-name-part-type="genus" reg="Polyneura">Polyneura</tp:taxon-name-part><tp:taxon-name-part taxon-name-part-type="species" reg="guoliangi">guoliangi</tp:taxon-name-part></tp:taxon-name></italic> Wang &amp; Liu</named-content>; family: <named-content xmlns:xlink="http://www.w3.org/1999/xlink" content-type="dwc:family" xlink:type="simple"><tp:taxon-name><tp:taxon-name-part taxon-name-part-type="family">Cicadidae</tp:taxon-name-part></tp:taxon-name></named-content>; genus: <named-content xmlns:xlink="http://www.w3.org/1999/xlink" content-type="dwc:genus" xlink:type="simple"><tp:taxon-name><tp:taxon-name-part taxon-name-part-type="genus">Polyneura</tp:taxon-name-part></tp:taxon-name></named-content>; specificEpithet: <named-content xmlns:xlink="http://www.w3.org/1999/xlink" content-type="dwc:specificEpithet" xlink:type="simple"><italic><tp:taxon-name><tp:taxon-name-part taxon-name-part-type="genus" reg="Polyneura"/><tp:taxon-name-part taxon-name-part-type="species" reg="guoliangi">guoliangi</tp:taxon-name-part></tp:taxon-name></italic></named-content>; <bold>Location:</bold> country: <named-content xmlns:xlink="http://www.w3.org/1999/xlink" content-type="dwc:country" xlink:type="simple">CHINA</named-content>; stateProvince: <named-content xmlns:xlink="http://www.w3.org/1999/xlink" content-type="dwc:stateProvince" xlink:type="simple">Yunnan</named-content>; verbatimLocality: <named-content xmlns:xlink="http://www.w3.org/1999/xlink" content-type="dwc:verbatimLocality" xlink:type="simple">Baoshan City, Tengchong, Xiaoheishan Nature Reserve [小黑山自然保护区]</named-content>; verbatimElevation: <named-content xmlns:xlink="http://www.w3.org/1999/xlink" content-type="dwc:verbatimElevation" xlink:type="simple">2150 m</named-content>; <bold>Event:</bold> verbatimEventDate: <named-content xmlns:xlink="http://www.w3.org/1999/xlink" content-type="dwc:verbatimEventDate" xlink:type="simple">12.IX.2019</named-content>; <bold>Record Level:</bold> institutionCode: <named-content xmlns:xlink="http://www.w3.org/1999/xlink" content-type="dwc:institutionCode" xlink:type="simple">MYNU</named-content></p></list-item></list></tp:treatment-sec><tp:treatment-sec sec-type="Description"><title>Description</title><p><bold>Male holotype</bold> (Fig. <xref ref-type="fig" rid="F7808201">1</xref>A and B). Measurements (n = 1). Body 33.9 mm long. Length of different body parts (mm): head (1.7), pronotum (5.6), mesonotum (6.9), forewing (40.5), abdomen (19.9); width: head (10.2), pronotum (12.7), mesonotum (10.2), forewing (14.1).</p><p>Head mostly black, about 4/5 width of pronotum and as wide as mesonotal base. Compound eyes and ocelli brown. Distance between lateral ocellus and corresponding eye about 2.6 times as wide as distance between lateral ocelli. Postclypeus moderately swollen, with setigerous transverse grooves on each side. Anteclypeus and lorum densely covered with yellowish setae. Rostrum black, only brown at apex, extending to hind coxae.</p><p>Thorax. Pronotum black, 3.3 times as long as head and about 1.1 times as long as mesonotum excluding cruciform elevation, with transverse yellowish-brown fascia along anterior border. Pronotal collar yellowish-brown, wide, moderately ampliate laterally, lateral margins sinuate, but not dentate, hind corners widely rounded, suface transversely grooved. Mesonotum entirely black. Cruciform elevation black. Thoracic sternites black.</p><p>Legs entirely black. Fore femur (Fig. <xref ref-type="fig" rid="F7808201">1</xref>C) with wide, curved seta band in middle of lateral surface; primary spine thin, procumbent and pointed; secondary spine trianglular, erect and pointed; subapical spine subtrianglular, short and obtuse.</p><p>Wings generally opaque. Forewing with 26 apical cells; nodal line visible; yellowish in radial cell, wide cross band around nodal line and clavus; blackish before cross band and blackish to yellowish-brown after cross band; translucent at wing apex (including apical part of apical cell 2); costa vein and R+Sc vein yellowish-brown to brown. Hind-wing with 10 apical cells; yellowish in costal cell, radial cell and basal parts of apical cells 1–2 or 3 or 5; translucent at wing apex (including apical parts of apical cells 1–6), apical parts of apical cell 10 and cubital cell 1 (including marginal area after them) and anal lobe; other parts brown.</p><p>Abdomen entirely black, about 1.4 times as long as length from tip of head to cruciform elevation. Timbal cover large, scalloped, completely concealed timbal. Operculum short, wider than long, overlapping to each other at middle and with rounded apex just reaching posterior margin of abdominal sternite II. Abdominal sternite VII subtrapezoidal, widely emarginate at middle of posterior margin; sternite VIII oblong, narrowly emarginate at middle of posterior margin.</p><p>Male genitalia. Pygofer (Fig. <xref ref-type="fig" rid="F7808205">2</xref>A and B) subtrianglular, gradually narrowing towards base; anal styles (Fig. <xref ref-type="fig" rid="F7808205">2</xref>A–D) less sclerotised, densely covered with short setae; dorsal beak (Fig. <xref ref-type="fig" rid="F7808205">2</xref>B) less sclerotised, papillary; basal lobes (Fig. <xref ref-type="fig" rid="F7808205">2</xref>A) less developed, short; upper lobes absent; distal shoulders (Fig. <xref ref-type="fig" rid="F7808205">2</xref>A–B) strongly developed, large, noticeably divergent, with long hairs in lateral surfaces and sharply curving dorsally in lateral view (Fig. <xref ref-type="fig" rid="F7808205">2</xref>C); uncus (Fig. <xref ref-type="fig" rid="F7808205">2</xref>D) short and robust, wider than long, surface with hairs arranging in pair of oblique lines, rounded apices bifurcate from each other from half length and slightly deflexed at apex in lateral view (Fig. <xref ref-type="fig" rid="F7808205">2</xref>C). Aedeagus (Fig. <xref ref-type="fig" rid="F7808205">2</xref>F–G) long and slender, slightly bilobate at apex, with margins gently sinuous.</p><p><bold>Female</bold>: Unkown.</p></tp:treatment-sec><tp:treatment-sec sec-type="Etymology"><title>Etymology</title><p>The new species is dedicated to the collector of the type specimen, Mr. Liang Guo (Fuzhou, China), an enthusiastic amateur entomologist. The name is a noun in the genitive case. The Chinese name “郭亮网翅蝉” is proposed for the Chinese common name of this new species.</p></tp:treatment-sec><tp:treatment-sec sec-type="Distribution"><title>Distribution</title><p>China (Yunnan) (Fig. <xref ref-type="fig" rid="F7870867">3</xref>).</p></tp:treatment-sec><tp:treatment-sec sec-type="Taxon discussion"><title>Taxon discussion</title><p>For comparison, the following material was studied: <bold><italic><tp:taxon-name><tp:taxon-name-part taxon-name-part-type="genus" reg="Formotosena">Formotosena</tp:taxon-name-part><tp:taxon-name-part taxon-name-part-type="species" reg="montivaga">montivaga</tp:taxon-name-part></tp:taxon-name></italic> (Distant, 1889). Material examined. THAILAND</bold>: 1♂, Doi Saket, IX.2017, local people leg. (CLGF). <bold><italic><tp:taxon-name><tp:taxon-name-part taxon-name-part-type="genus" reg="Angamiana">Angamiana</tp:taxon-name-part><tp:taxon-name-part taxon-name-part-type="species" reg="floridula">floridula</tp:taxon-name-part></tp:taxon-name></italic> Distant, 1904. Material examined. CHINA</bold>: 1♂2♀♀, Yunnan, Baoshan City, Tengchong, Xiaoheishan Nature Reserve [小黑山自然保护区], 2150 m, 9–15.IX.2019, Liang Guo leg. (CLGF). <bold><italic><tp:taxon-name><tp:taxon-name-part taxon-name-part-type="genus" reg="Graptopsaltria">Graptopsaltria</tp:taxon-name-part><tp:taxon-name-part taxon-name-part-type="species" reg="tienta">tienta</tp:taxon-name-part></tp:taxon-name></italic> Karsch, 1894. Material examined. CHINA</bold>: 1♂, Fujian, Nanping City, Wuyishan Nature Reserve [武夷山自然保护区], 21.VIII.2017, Liang Guo leg. (CLGF). <bold><italic><tp:taxon-name><tp:taxon-name-part taxon-name-part-type="genus" reg="Polyneura">Polyneura</tp:taxon-name-part><tp:taxon-name-part taxon-name-part-type="species" reg="cheni">cheni</tp:taxon-name-part></tp:taxon-name></italic> Chou &amp; Yao, 1986. Material examined. CHINA</bold>: 4♂♂6♀♀, Sichuan, Liangshan Prefecture, Mianning, VIII.2020, Wei Xie leg. (MYNU); 2♂♂2♀♀, Yunnan, Baoshan City, Tengchong, Xiaoheishan Nature Reserve [小黑山自然保护区], 2150 m, 9–15.IX.2019, Liang Guo leg. (CLGF).</p><p>It is doubtless that this new species belongs to <tp:taxon-name><tp:taxon-name-part taxon-name-part-type="subtribe">Polyneurina</tp:taxon-name-part></tp:taxon-name>, <tp:taxon-name><tp:taxon-name-part taxon-name-part-type="tribe">Polyneurini</tp:taxon-name-part></tp:taxon-name> as indicated by <xref ref-type="bibr" rid="B7808139">Hayashi (1978)</xref>, <xref ref-type="bibr" rid="B7808130">Chou et al. (1997)</xref>. Most diagnostic characters of the new species are within the genus <italic><tp:taxon-name><tp:taxon-name-part taxon-name-part-type="genus" reg="Polyneura">Polyneura</tp:taxon-name-part></tp:taxon-name></italic> with the peculiar synapomorphy of the wing venations (as an autapomorphy) and the shape of the male opercula. Except for its unique colour pattern on wings, it is also easy to distinguish the new species from other <italic><tp:taxon-name><tp:taxon-name-part taxon-name-part-type="genus" reg="Polyneura">Polyneura</tp:taxon-name-part></tp:taxon-name></italic> congeners by the following characters: in <italic><tp:taxon-name><tp:taxon-name-part taxon-name-part-type="genus" reg="Polyneura">Polyneura</tp:taxon-name-part><tp:taxon-name-part taxon-name-part-type="species" reg="guoliangi">guoliangi</tp:taxon-name-part></tp:taxon-name></italic> <bold>sp. n.</bold>: pygofer with distal shoulders strongly developed, large, noticeably divergent; uncus wider than long, with uncus lobes much wider and stout, divergent from half length. While in its congeners: pygofer with distal shoulders underdeveloped, small; uncus longer than wide, with uncus lobes relatively short and thin, divergent from basal part.</p><p>As the new species is really unique in morphological features, we would like to compare the differences between it and allied genera:</p><p>In <italic><tp:taxon-name><tp:taxon-name-part taxon-name-part-type="genus" reg="Graptopsaltria">Graptopsaltria</tp:taxon-name-part></tp:taxon-name></italic> Stål, 1866: forewing with eight apical cells; abdomen shorter than length from tip of head to cruciform elevation; uncus of pygofer longer than wide, with uncus lobes widely divergent from basal part, becoming closer to each other at apices. While in <italic><tp:taxon-name><tp:taxon-name-part taxon-name-part-type="genus" reg="Polyneura">Polyneura</tp:taxon-name-part><tp:taxon-name-part taxon-name-part-type="species" reg="guoliangi">guoliangi</tp:taxon-name-part></tp:taxon-name></italic> <bold>sp. n.</bold>: forewing with 26 apical cells; abdomen longer than length from tip of head to cruciform elevation; uncus of pygofer wider than long, with uncus lobes much wider and stout, divergent from half length.</p><p>In <italic><tp:taxon-name><tp:taxon-name-part taxon-name-part-type="genus" reg="Angamiana">Angamiana</tp:taxon-name-part></tp:taxon-name></italic> Distant, 1890: forewing with about 13 apical cells; male operculum obviously longer than wide; uncus of pygofer longer than wide, with uncus lobes much long and slender, divergent from basal part and distinctly deflexed at subapex. While in <italic><tp:taxon-name><tp:taxon-name-part taxon-name-part-type="genus" reg="Polyneura">Polyneura</tp:taxon-name-part><tp:taxon-name-part taxon-name-part-type="species" reg="guoliangi">guoliangi</tp:taxon-name-part></tp:taxon-name></italic> <bold>sp. n.</bold>: forewing with 26 apical cells; male operculum wider than long; uncus of pygofer wider than long, with uncus lobes much wider and stout, divergent from half length and slightly deflexed at apex.</p><p>In <italic><tp:taxon-name><tp:taxon-name-part taxon-name-part-type="genus" reg="Formotosena">Formotosena</tp:taxon-name-part></tp:taxon-name></italic> Kato, 1925: forewing with eight apical cells; male timbal cover incompletely concealed timbal which is partly exposed in dorsal view; male opercula nearly touching, but separated from each other; uncus of pygofer longer than wide, with uncus lobes relatively short and wide, divergent from basal part. While in <italic><tp:taxon-name><tp:taxon-name-part taxon-name-part-type="genus" reg="Polyneura">Polyneura</tp:taxon-name-part><tp:taxon-name-part taxon-name-part-type="species" reg="guoliangi">guoliangi</tp:taxon-name-part></tp:taxon-name></italic> <bold>sp. n.</bold>: forewing with 26 apical cells; male timbal cover completely concealed tymbal; male opercula slightly overlapping to each other at middle; uncus of pygofer wider than long, with uncus lobes much wider and stout, divergent from half length.</p></tp:treatment-sec><tp:treatment-sec sec-type="Notes"><title>Notes</title><p>The new species is bright green in life, with rather reddish compound eyes and with more obvious whitish piles on abdominal tergites (especially dense laterally) and sternites, in line before cruciform elevation and along lateral borders of mesonotum (Fig. <xref ref-type="fig" rid="F7808209">4</xref>A–C). As mentioned above, the new species was occurring sympatrically and simultaneously with <italic><tp:taxon-name><tp:taxon-name-part taxon-name-part-type="genus" reg="Angamiana">Angamiana</tp:taxon-name-part><tp:taxon-name-part taxon-name-part-type="species" reg="floridula">floridula</tp:taxon-name-part></tp:taxon-name></italic> Distant, 1904 (Fig. <xref ref-type="fig" rid="F7878737">5</xref>) and <italic><tp:taxon-name><tp:taxon-name-part taxon-name-part-type="genus" reg="Polyneura">Polyneura</tp:taxon-name-part><tp:taxon-name-part taxon-name-part-type="species" reg="cheni">cheni</tp:taxon-name-part></tp:taxon-name></italic> Chou &amp; Yao, 1986 (Fig. <xref ref-type="fig" rid="F7878741">6</xref>).</p></tp:treatment-sec><tp:treatment-sec><!--Section generated to contain objects referenced in tp:taxon-treatment.--><fig id="F7808201" position="float" orientation="portrait"><object-id xmlns:xlink="http://www.w3.org/1999/xlink" content-type="arpha" xlink:type="simple">5A39340A-FEF1-5010-8A2E-78150EC64A86</object-id><object-id xmlns:xlink="http://www.w3.org/1999/xlink" content-type="doi" xlink:type="simple">10.3897/BDJ.10.e84554.figure1</object-id><label>Figure 1.</label><caption><p><italic><tp:taxon-name><tp:taxon-name-part taxon-name-part-type="genus" reg="Polyneura">Polyneura</tp:taxon-name-part><tp:taxon-name-part taxon-name-part-type="species" reg="guoliangi">guoliangi</tp:taxon-name-part></tp:taxon-name></italic> <bold>sp. n.</bold>, holotype, male: <bold>A</bold> habitus, dorsal view; <bold>B</bold> habitus, ventral view; <bold>C</bold> fore femur, lateral view.</p><p>Abbreviations: a1, 10, 26: apical cells 1, 10, 26; asp: subapical spine; psp: primary spine; ssp: secondary spine. Scale bar 1 for A and B; 2 for C.</p></caption><graphic xmlns:xlink="http://www.w3.org/1999/xlink" xlink:href="bdj-10-e84554-g001.jpg" position="float" id="oo_665046.jpg" orientation="portrait" xlink:type="simple"><uri content-type="original_file" xlink:type="simple">https://binary.pensoft.net/fig/665046</uri></graphic></fig><fig id="F7808205" position="float" orientation="portrait"><object-id xmlns:xlink="http://www.w3.org/1999/xlink" content-type="arpha" xlink:type="simple">299EC699-AB78-565D-8BA1-4518AF0BA924</object-id><object-id xmlns:xlink="http://www.w3.org/1999/xlink" content-type="doi" xlink:type="simple">10.3897/BDJ.10.e84554.figure2</object-id><label>Figure 2.</label><caption><p><italic><tp:taxon-name><tp:taxon-name-part taxon-name-part-type="genus" reg="Polyneura">Polyneura</tp:taxon-name-part><tp:taxon-name-part taxon-name-part-type="species" reg="guoliangi">guoliangi</tp:taxon-name-part></tp:taxon-name></italic> <bold>sp. n.</bold>, holotype, male. <bold>A</bold> pygofer, ventral view; <bold>B</bold> pygofer, dorsal view; <bold>C</bold> pygofer, lateral view; <bold>D</bold> pygofer, apical view; <bold>E</bold> abdominal sternite VIII, ventral view; <bold>F</bold> aedeagus, ventral view; <bold>G</bold> aedeagus, lateral view.</p><p>Abbreviations: aed: aedeagus; as: anal styles; bl: basal lobe of pygofer; db: dorsal beak; ds: distal shoulder; un: uncus. Scale bar 1 for A–E; 2 for F and G.</p></caption><graphic xmlns:xlink="http://www.w3.org/1999/xlink" xlink:href="bdj-10-e84554-g002.jpg" position="float" id="oo_665040.jpg" orientation="portrait" xlink:type="simple"><uri content-type="original_file" xlink:type="simple">https://binary.pensoft.net/fig/665040</uri></graphic></fig><fig id="F7870867" position="float" orientation="portrait"><object-id xmlns:xlink="http://www.w3.org/1999/xlink" content-type="arpha" xlink:type="simple">BF2F0942-0E57-578D-8444-39470B4D70BB</object-id><object-id xmlns:xlink="http://www.w3.org/1999/xlink" content-type="doi" xlink:type="simple">10.3897/BDJ.10.e84554.figure3</object-id><label>Figure 3.</label><caption><p>Map of type localities of <italic><tp:taxon-name><tp:taxon-name-part taxon-name-part-type="genus" reg="Polyneura">Polyneura</tp:taxon-name-part></tp:taxon-name></italic> species.</p><p>Note: Type localities of <italic><tp:taxon-name><tp:taxon-name-part taxon-name-part-type="genus" reg="Polyneura">P.</tp:taxon-name-part><tp:taxon-name-part taxon-name-part-type="species" reg="ducalis">ducalis</tp:taxon-name-part></tp:taxon-name></italic> Westwood, 1840 and <italic><tp:taxon-name><tp:taxon-name-part taxon-name-part-type="genus" reg="Polyneura">P.</tp:taxon-name-part><tp:taxon-name-part taxon-name-part-type="species" reg="parapuncta">parapuncta</tp:taxon-name-part></tp:taxon-name></italic> Chou &amp; Yao, 1986 are only known at the national level and provincial level, respectively, so they were roughly located at the centre of India and Guizhou (China).</p></caption><graphic xmlns:xlink="http://www.w3.org/1999/xlink" xlink:href="bdj-10-e84554-g003.jpg" position="float" id="oo_683337.jpg" orientation="portrait" xlink:type="simple"><uri content-type="original_file" xlink:type="simple">https://binary.pensoft.net/fig/683337</uri></graphic></fig><fig id="F7808209" position="float" orientation="portrait"><object-id xmlns:xlink="http://www.w3.org/1999/xlink" content-type="arpha" xlink:type="simple">282C7A79-8514-5DEF-A04C-B9658A97727E</object-id><object-id xmlns:xlink="http://www.w3.org/1999/xlink" content-type="doi" xlink:type="simple">10.3897/BDJ.10.e84554.figure4</object-id><label>Figure 4.</label><caption><p>Living <italic><tp:taxon-name><tp:taxon-name-part taxon-name-part-type="genus" reg="Polyneura">Polyneura</tp:taxon-name-part><tp:taxon-name-part taxon-name-part-type="species" reg="guoliangi">guoliangi</tp:taxon-name-part></tp:taxon-name></italic> <bold>sp. n.</bold> (holotype, male) at Xiaoheishan Nature Reserve (Yunnan, China). <bold>A</bold> caught by the collector Liang Guo; <bold>B</bold> dorsal view; <bold>C</bold> dorsolateral view.</p></caption><graphic xmlns:xlink="http://www.w3.org/1999/xlink" xlink:href="bdj-10-e84554-g004.jpg" position="float" id="oo_665048.jpg" orientation="portrait" xlink:type="simple"><uri content-type="original_file" xlink:type="simple">https://binary.pensoft.net/fig/665048</uri></graphic></fig><fig id="F7878737" position="float" orientation="portrait"><object-id xmlns:xlink="http://www.w3.org/1999/xlink" content-type="arpha" xlink:type="simple">C6B1083D-9937-599A-A4D2-AA643EB266FF</object-id><object-id xmlns:xlink="http://www.w3.org/1999/xlink" content-type="doi" xlink:type="simple">10.3897/BDJ.10.e84554.figure5</object-id><label>Figure 5.</label><caption><p>Living <italic><tp:taxon-name><tp:taxon-name-part taxon-name-part-type="genus" reg="Angamiana">Angamiana</tp:taxon-name-part><tp:taxon-name-part taxon-name-part-type="species" reg="floridula">floridula</tp:taxon-name-part></tp:taxon-name></italic> Distant, 1904 at Xiaoheishan Nature Reserve (Yunnan, China). <bold>A</bold> aggregated; <bold>B</bold> dorsal view; <bold>C</bold> lateral view.</p></caption><graphic xmlns:xlink="http://www.w3.org/1999/xlink" xlink:href="bdj-10-e84554-g005.jpg" position="float" id="oo_683449.jpg" orientation="portrait" xlink:type="simple"><uri content-type="original_file" xlink:type="simple">https://binary.pensoft.net/fig/683449</uri></graphic></fig><fig id="F7878741" position="float" orientation="portrait"><object-id xmlns:xlink="http://www.w3.org/1999/xlink" content-type="arpha" xlink:type="simple">FC7A648B-9E67-5E17-BAA5-37D4B4E3F7CA</object-id><object-id xmlns:xlink="http://www.w3.org/1999/xlink" content-type="doi" xlink:type="simple">10.3897/BDJ.10.e84554.figure6</object-id><label>Figure 6.</label><caption><p>Living <italic><tp:taxon-name><tp:taxon-name-part taxon-name-part-type="genus" reg="Polyneura">Polyneura</tp:taxon-name-part><tp:taxon-name-part taxon-name-part-type="species" reg="cheni">cheni</tp:taxon-name-part></tp:taxon-name></italic> Chou &amp; Yao, 1986 at Xiaoheishan Nature Reserve (Yunnan, China). <bold>A</bold> dorsal view; <bold>B</bold> dorsolateral view.</p></caption><graphic xmlns:xlink="http://www.w3.org/1999/xlink" xlink:href="bdj-10-e84554-g006.jpg" position="float" id="oo_683450.jpg" orientation="portrait" xlink:type="simple"><uri content-type="original_file" xlink:type="simple">https://binary.pensoft.net/fig/683450</uri></graphic></fig></tp:treatment-sec><ref-list><ref id="B7808139"><element-citation xmlns:xlink="http://www.w3.org/1999/xlink" publication-type="article" xlink:type="simple"><person-group person-group-type="author"><name name-style="western"><surname>Hayashi</surname><given-names>M.</given-names></name></person-group><year>1978</year><article-title>The <tp:taxon-name><tp:taxon-name-part taxon-name-part-type="family">Cicadidae</tp:taxon-name-part></tp:taxon-name> (<tp:taxon-name><tp:taxon-name-part taxon-name-part-type="suborder">Homoptera</tp:taxon-name-part></tp:taxon-name>, <tp:taxon-name><tp:taxon-name-part taxon-name-part-type="suborder">Auchenorrhyncha</tp:taxon-name-part></tp:taxon-name>) from East and Central Nepal (Part II)</article-title><source>Bulletin of National Science Museum, Series A (Zoology)</source><volume>4</volume><issue>4</issue><fpage>267</fpage><lpage>279</lpage></element-citation></ref><ref id="B7808130"><element-citation xmlns:xlink="http://www.w3.org/1999/xlink" publication-type="book" xlink:type="simple"><person-group person-group-type="author"><name name-style="western"><surname>Chou</surname><given-names>I.</given-names></name><name name-style="western"><surname>Lei</surname><given-names>Z. R.</given-names></name><name name-style="western"><surname>Li</surname><given-names>L.</given-names></name><name name-style="western"><surname>Lu</surname><given-names>X. L.</given-names></name><name name-style="western"><surname>Yao</surname><given-names>W.</given-names></name></person-group><year>1997</year><source>The <tp:taxon-name><tp:taxon-name-part taxon-name-part-type="family">Cicadidae</tp:taxon-name-part></tp:taxon-name> of China (<tp:taxon-name><tp:taxon-name-part taxon-name-part-type="suborder">Homoptera</tp:taxon-name-part></tp:taxon-name>: <tp:taxon-name><tp:taxon-name-part taxon-name-part-type="superfamily">Cicadoidea</tp:taxon-name-part></tp:taxon-name>)</source><publisher-name>Tianze Eldoneio</publisher-name><publisher-loc>Hong Kong</publisher-loc><size units="page">380</size></element-citation></ref></ref-list></tp:taxon-treatment>
